# Supplementary material for: SERS-Based Aptasensor for Rapid Quantitative Detection of SARS-CoV-2
Source: Nanomaterials (Basel). 2021 May 25;11(6):1394. doi: 10.3390/nano11061394 (PMC8228355; doi:10.3390/nano11061394)
Supplement: Supplementary file 1 [file nanomaterials-11-01394-s001.zip]

Archive with 1 entries (1 files):
- nanomaterials-1224785-supplementary.pdf
